# Supplementary material for: The Common and Unique Pattern of Microbiome Profiles among Saliva, Tissue, and Stool Samples in Patients with Crohn’s Disease
Source: Microorganisms. 2022 Jul 20;10(7):1467. doi: 10.3390/microorganisms10071467 (PMC9320459; doi:10.3390/microorganisms10071467)
Supplement: Supplementary file 1 [file microorganisms-10-01467-s001.zip]

Archive with 1 entries (1 files):
- microorganisms-1800595-supplementary.pdf
